# Supplementary material for: Negative effects of lifespan extending intervention on resilience in mice
Source: PLoS One. 2024 Nov 21;19(11):e0312440. doi: 10.1371/journal.pone.0312440 (PMC11581327; doi:10.1371/journal.pone.0312440)
Supplement: S1 Table — (XLSX) [file pone.0312440.s001.xlsx]

## Sheet: Estradiol
Estradiol cage hang- males								Estradiol cage hang- females
	Value	Std.Error	DF	t-value	p-value				Value	Std.Error	DF	t-value	p-value
(Intercept)	2.19902	0.307034	55	7.16215	2.04594e-09			(Intercept)	3.60247	0.250609	55	14.3749	2.83321e-20
DietEstradiol	-1.06312	0.415185	28	-2.56059	0.0161301			DietEstradiol	-0.218176	0.228653	28	-0.954182	0.348157
Age	-0.00990142	0.00404175	55	-2.44978	0.0175059			Age	0.00247882	0.00265564	55	0.933415	0.354686
Weight	-0.000464223	0.00116243	55	-0.399357	0.691176			Weight	-0.0455063	0.00929693	55	-4.89477	8.99853e-06
DietEstradiol:Age	0.0179218	0.00555823	55	3.22437	0.00212584			DietEstradiol:Age	0.00309722	0.00300344	55	1.03122	0.306949
Estradiol anesthesia- males								Estradiol anesthesia- females
	Value	Std.Error	DF	t-value	p-value				Value	Std.Error	DF	t-value	p-value
(Intercept)	148.448	31.9517	48	4.64601	2.66069e-05			(Intercept)	131.171	22.935	55	5.71923	4.55143e-07
DietEstradiol	-33.7162	25.4223	27	-1.32624	0.195869			DietEstradiol	-1.37812	19.5234	28	-0.070588	0.944227
Age	0.485622	0.243704	48	1.99267	0.0520006			Age	0.463961	0.179942	55	2.57839	0.0126332
Weight	-1.04165	0.573914	48	-1.81499	0.0757762			Weight	-0.804645	0.578645	55	-1.39057	0.169958
DietEstradiol:Age	0.54054	0.346564	48	1.55971	0.125398			DietEstradiol:Age	-0.0449894	0.256278	55	-0.175549	0.861293
Estradiol nest building- males								Estradiol nest building- females
	Value	Std.Error	DF	t-value	p-value				Value	Std.Error	DF	t-value	p-value
(Intercept)	5.38263	1.04008	55	5.17521	3.30738e-06			(Intercept)	3.76757	0.662692	55	5.68525	5.15845e-07
DietEstradiol	-1.69774	0.808335	28	-2.10029	0.0448358			DietEstradiol	0.217191	0.642513	28	0.338033	0.73786
Age	0.00501899	0.00758553	55	0.661653	0.510956			Age	0.0134199	0.00704085	55	1.90601	0.0618806
Weight	-0.0443365	0.0223983	55	-1.97946	0.0527786			Weight	-0.0204274	0.0223944	55	-0.912164	0.365663
DietEstradiol:Age	0.0248321	0.0111054	55	2.23604	0.0294259			DietEstradiol:Age	-0.0012653	0.00862568	55	-0.14669	0.883913
Estradiol open field- males								Estradiol open field- females
	Value	Std.Error	DF	t-value	p-value				Value	Std.Error	DF	t-value	p-value
(Intercept)	2229.1	360.666	55	6.18051	8.20902e-08			(Intercept)	2012.85	481.161	54	4.18332	0.000106252
DietEstradiol	954.524	486.198	28	1.96324	0.0596203			DietEstradiol	1.42047	460.611	28	0.00308389	0.997561
Age	-14.7182	4.57708	55	-3.21563	0.00218095			Age	-3.11358	5.23582	54	-0.59467	0.554548
Weight	0.165634	1.36713	55	0.121154	0.90401			Weight	-14.8677	17.1094	54	-0.868979	0.388704
DietEstradiol:Age	-12.3007	6.28005	55	-1.9587	0.0552268			DietEstradiol:Age	1.41972	6.13403	54	0.23145	0.81784
Estradiol open field time in center- males								Estradiol open field time in center-females
	Value	Std.Error	DF	t-value	p-value				Value	Std.Error	DF	t-value	p-value
(Intercept)	1.72056	0.548183	55	3.13865	0.00272801			(Intercept)	2.2206	0.549293	54	4.04266	0.000168892
DietEstradiol	0.315115	0.746569	28	0.422084	0.676187			DietEstradiol	0.737542	0.542188	28	1.36031	0.184585
Age	-0.00620563	0.00736642	55	-0.842421	0.403201			Age	-0.000912665	0.00604656	54	-0.15094	0.880586
Weight	0.00185648	0.00200734	55	0.924847	0.359086			Weight	-0.0212313	0.0188267	54	-1.12773	0.264421
DietEstradiol:Age	-0.00253011	0.0101576	55	-0.249085	0.804223			DietEstradiol:Age	-0.0124882	0.00727669	54	-1.71619	0.0918592
Estradiol weight QMR- males								Estradiol weight QMR- females
	Value	Std.Error	DF	t-value	p-value				Value	Std.Error	DF	t-value	p-value
(Intercept)	37.2972	3.04604	51	12.2445	8.36338e-17			(Intercept)	26.2612	1.93853	56	13.547	2.56547e-19
DietEstradiol	14.0505	4.14881	28	3.38662	0.00211418			DietEstradiol	2.53283	2.75576	28	0.919104	0.365892
Age	0.141987	0.0416069	51	3.41258	0.00126798			Age	0.123128	0.0247694	56	4.97095	6.64611e-06
DietEstradiol:Age	-0.271344	0.0557878	51	-4.86386	1.14579e-05			DietEstradiol:Age	-0.0649337	0.035349	56	-1.83693	0.071529
Estradiol QMR fat mass								Estradiol QMR fat mass- females
	Value	Std.Error	DF	t-value	p-value				Value	Std.Error	DF	t-value	p-value
(Intercept)	-14.6961	1.96459	50	-7.48046	1.06591e-09			(Intercept)	-18.7344	0.94642	55	-19.795	1.09134e-26
DietEstradiol	0.179697	1.66978	28	0.107618	0.915067			DietEstradiol	-0.460416	0.748557	28	-0.615071	0.543474
Age	0.015325	0.0165473	50	0.926136	0.358824			Age	0.0216952	0.00750064	55	2.89245	0.00546645
Weight	0.617672	0.0431853	50	14.3028	2.65954e-19			Weight	0.815024	0.0300888	55	27.0873	1.73577e-33
DietEstradiol:Age	-0.0169331	0.023671	50	-0.715349	0.47772			DietEstradiol:Age	0.00151965	0.00949574	55	0.160035	0.87344
Estradiol anemia- males								Estradiol anemia- females
	Value	Std.Error	DF	t-value	p-value				Value	Std.Error	DF	t-value	p-value
(Intercept)	19.6252	1.69088	79	11.6066	9.48165e-19			(Intercept)	10.4998	2.41856	91	4.34132	3.66683e-05
DietEstradiol	-1.36583	0.296001	21	-4.61427	0.00014971			DietEstradiol	0.375146	0.318006	26	1.17968	0.248808
Day	2.92714	1.13356	79	2.58226	0.0116627			Day	0.555943	1.03228	91	0.538559	0.591507
Day-squared	3.29306	1.13183	79	2.90949	0.00470033			Day-squared	5.32809	1.03963	91	5.12498	1.66089e-06
Weight	-0.109119	0.0285828	79	-3.81764	0.000266513			Weight	0.0565148	0.0447091	91	1.26406	0.209438
TBV	-0.043429	0.0734789	21	-0.59104	0.560802			TBV	0.071243	0.144602	26	0.492685	0.62637
Diet:Day	1.84214	1.53026	79	1.20381	0.232257			Diet:Day	2.0003	1.49526	91	1.33776	0.184308
Diet:Day-squared	-1.52311	1.53374	79	-0.99307	0.323708			Diet:Day-squared	-1.54751	1.50074	91	-1.03117	0.305194

## Sheet: Age resilience
Pathogen (resilience)
	coef	exp(coef)	se(coef)	z	Pr(>|z|)
Age	0.32817	1.38842	0.07314	4.487	7.24e-06
SexM	5.72075	305.134	1.70741	3.351	0.000807
Weight	-0.03554	0.96509	0.03412	-1.041	0.297704
Cohort2	1.3025	3.67848	0.29739	4.38	1.19e-05
Age:SexM	-0.23513	0.79047	0.08333	-2.822	0.004777
Anesthesia (resilience)
	Estimate	Standard error	t-value	p-value
(Intercept)	125.911	29.222	4.309	7.32e-05
Age	5.1897	1.7316	2.997	0.00417
SexMale	44.8358	47.995	0.934	0.35453
Weight	-1.8522	0.9654	-1.919	0.06054
Age:SexMale	-1.0319	2.3999	-0.43	0.66899
Ear punch (resilience)
	Value	Std.Error	DF	t-value	p-value
(Intercept)	2.0156	0.1649	198	12.2232	5.75768e-26
Age	0.000487675	0.00561876	46	0.086794	0.931212
SexM	0.00785385	0.150016	46	0.0523533	0.958474
Weight	-2.76516e-05	0.00305202	198	-0.00906009	0.99278
Day	-0.0494706	0.00125816	198	-39.3197	1.7168e-95
Age:SexM	0.00147725	0.00797963	46	0.185128	0.853943
Anemia (resilience)
	Value	Std.Error	DF	t-value	p-value
(Intercept)	16.8844	1.04432	225	16.1678	1.5575e-39
Age	-0.0501117	0.025642	52	-1.95428	0.056055
SexMale	0.635143	0.692776	52	0.916809	0.363476
poly(Day, 2)1	5.28347	0.791008	225	6.67941	1.85667e-10
poly(Day, 2)2	3.39432	0.790511	225	4.29383	2.61164e-05
Weight	-0.023838	0.0158432	225	-1.50461	0.133826
TBV.Drawn	-0.144931	0.0650737	52	-2.22719	0.0302885
Age:SexMale	0.00384002	0.0354452	52	0.108337	0.914146
Grip strength (resilience)
	Estimate	Standard error	t-value	p-value
(Intercept)	60.1286	22.2085	2.707	0.0204
SexMale	13.1948	12.2742	1.075	0.3054
Age	0.1941	0.4699	0.413	0.6875
Weight	-0.9884	0.3829	-2.582	0.0255
SexMale:Age	-1.3904	0.6992	-1.988	0.0722

## Sheet: CR 
CR Anesthesia recovery- males								CR Anesthesia recovery- females
	Estimate	Std. Error	t-value	p-value					Estimate	Std. Error	t-value	p-value
(Intercept)	29.352	130.883	0.224	0.8263				(Intercept)	109.712	69.5502	1.577	0.143
GroupCR	45.007	20.515	2.194	0.0487				GroupCR	21.479	16.6065	1.293	0.222
Weight	1.462	2.539	0.576	0.5754				Weight	0.02041	1.63863	0.012	0.99
CR ear punch- males								CR ear punch-females
	Value	Std.Error	DF	t-value	p-value				Value	Std.Error	DF	t-value	p-value
(Intercept)	1.51105	0.756716	43	1.99686	0.0521955			(Intercept)	1.59879	0.375114	40	4.26214	0.000119754
GroupCR	0.0379136	0.131715	13	0.287846	0.778002			GroupCR	0.103765	0.100832	12	1.02909	0.323734
Weight	0.0101583	0.0146272	43	0.69448	0.491117			Weight	0.00841534	0.00864255	40	0.97371	0.336052
Day	-0.0487261	0.00344945	43	-14.1257	9.32946e-18			Day	-0.0556905	0.0035008	40	-15.9079	6.76805e-19
CR pathogen-males								CR pathogen-females
	coef	exp(coef)	se(coef)	z-value	p-value			coef	exp(coef)	se(coef)	z-value	p-value
GroupCR	0.17279	1.18862	0.87733	0.197	0.844			GroupCR	1.18398	3.26734	0.95606	1.238	0.2156
Weight	-0.03966	0.96112	0.06013	-0.66	0.51			Weight	0.11796	1.1252	0.05787	2.038	0.0415
